# Supplementary material for: Analysis of AlphaFold and molecular dynamics structure predictions of mutations in serpins
Source: PLoS One. 2024 Jul 5;19(7):e0304451. doi: 10.1371/journal.pone.0304451 (PMC11226102; doi:10.1371/journal.pone.0304451)
Supplement: S1 File — WT, M3 and M5 were simulated at 300K, 313 K, and 373K. These reports contain information about RMSF, RMSD and SSE. (ZIP) [file pone.0304451.s004.zip]

Archive with 10 entries (9 files):
- S3_Reports_MD/
- S3_Reports_MD/M5_373K.pdf
- S3_Reports_MD/M5_313K.pdf
- S3_Reports_MD/M5_300K.pdf
- S3_Reports_MD/M3_300K.pdf
- S3_Reports_MD/WT_300K.pdf
- S3_Reports_MD/WT_313K.pdf
- S3_Reports_MD/M3_313K.pdf
- S3_Reports_MD/WT_373K.pdf
- S3_Reports_MD/M3_373K.pdf
